# Supplementary material for: Oxygen Vacancy Injection on (111) CeO2 Nanocrystal Facets for Efficient H2O2 Detection
Source: Biosensors (Basel). 2022 Aug 3;12(8):592. doi: 10.3390/bios12080592 (PMC9405991; doi:10.3390/bios12080592)
Supplement: Supplementary file 1 [file biosensors-12-00592-s001.zip]

Archive with 1 entries (1 files):
- biosensors-1830355-supplementary.pdf
